# Supplementary material for: Predominant transmission of KPC-2 carbapenemase in Germany by a unique IncN plasmid variant harboring a novel non-transposable element (NTE KPC -Y)
Source: Microbiol Spectr. 2023 Dec 12;12(1):e02564-23. doi: 10.1128/spectrum.02564-23 (PMC10790570; doi:10.1128/spectrum.02564-23)
Supplement: Tables S1 to S6; Fig. S1 — Table S1 (Characteristics of KPC-2 type carbapenemase producers), Table S2 (Molecular characteristics of a novel non-Tn4401-Element [NTEKPC-Y]); Table S3 (Molecular characteristics of the KPC-2-producing Enterobacterales isolates with Tn4401 and other NTE elements); Table S4 (Distribution of the plasmids with ARG-Profile A); Table S5 (PCR-Primers used for stepwise detection of the IncN[pMLST15] plasmid); Table S6 (IncN[pMLST15] and other related plasmids carry the replicase allele repN_7 with an insertion hot spot between their fipA and nuc [truncated] genes); Fig. S1 (Diversity of blaKPC-2-positive plasmids and conjugation studies). [file spectrum.02564-23-s0001.xlsx]

## Sheet: Table S1
Supplementary Table S1: Characteristics of KPC-2 type carbapenemase producers from whole genome sequence data
Isolate No.	Sampling Date	Human or Environment	Hospital No.	Study program	City or Region	Patient-No. (in bold means with more than one species)	Material	Genomic Species	MLST	Carbapenemase	blaKPC-2 -encoding plasmid																		AMR-Profil	Other plasmid replicons (Inc types)	Other AMR genes	Genome accession No.	GenBank Accession No. of the IncN[pMLST-15] plasmids
											KPC-2 Element	Plasmid replicons	Size (bp)#	Plasmid-Closed	IncN and KPC within a single contig by illumina-shot read	strA	strB	aac(6')Ib-cr	aac(3)-IId	blaKPC-2	blaTEM-1B	blaOXA-1	qnrB2	mph(A)	catB3	arr-3	sul1	dfrA19
NRZ-08698	2013-06-27	Human	1	Outbreak 2014	13	E1	Urine	C. freundii	22	KPC-2	NTEKPC-y	IncN[pMLST-15]	78,021 *	closed	not	+	+	+	+	+	+	+	+	+	+	+	+	+	A	HI1	blaCMY-48, aadA1, tet(B), dfrA1	VKMD00000000	NZ_VKMD01000077.1
NRZ-11394	2014-01-16	Human	2	Outbreak 2014	3	E2	Blood culture	K. pneumoniae	37	KPC-2	Tn4401a	IncFIB(pQil)::IncF[K2:A-:B-]	240,671 *	closed	not	blaKPC-2 (2x), blaTEM-1A, blaOXA-9														FIB	blaTEM-1A, blaSHV-11, blaOXA-9, oqxA, oqxB	VKNL00000000	NZ_VKNL01000120.1
NRZ-11992	2014-02-26	Human	3	Outbreak 2014	13	E3	Rectal swab	E. coli	127	KPC-2	NTEKPC-y	IncN[pMLST-15]	47,540 *	closed	not				+	+	+								F	FII, Q1, FIB	strA, strB, catA1, sul2, tet(B)	VKMQ00000000	NZ_VKMQ01000091.1
NRZ-11993	2014-03-04	Human	3	Outbreak 2014	13	E3	Groin swab	C. portucalensis	252	KPC-2	NTEKPC-y	IncN[pMLST-15]	78.021	closed	not	+	+	+	+	+	+	+	+	+	+	+	+	+	A		blaCMY-49, qnrB1, qnrS1	VKMC00000000	NZ_VKMC01000109.1
NRZ-12908	2014-05-12	Human	2	Outbreak 2014	3	E3	OP swab	C. freundii	278	KPC-2	NTEKPC-y	IncN[pMLST-15]	58,677 *	closed	not	+	+		+	+	+								E		blaCMY-68	VKMA00000000	NZ_VKMA01000036.1
NRZ-12632	2014-04-09	Human	2	Outbreak 2014	3	E6	Groin swab	E. coli	38	KPC-2	NTEKPC-y	IncN[pMLST-15]	78.002	closed	not	+	+	+	+	+	+	+	B19	+	+	+	+	+	A	I1, Y, FII	tet(B), sul2	VKMP00000000	NZ_VKMP01000126.1
NRZ-13139	2014-05-19	Human	2	Outbreak 2014	3	E6	Rectal swab	K. aerogenes	116	KPC-2	NTEKPC-y	IncN[pMLST-15]	58.446	closed	not	+	+		+	+	+								E		qnrS1	VKNU00000000	NZ_VKNU01000063.1
NRZ-12637	2014-04-29	Human	2	Outbreak 2014	3	E5	Rectal swab	C. portucalensis	252	KPC-2	NTEKPC-y	IncN[pMLST-15]	78.021	closed	not	+	+	+	+	+	+	+	+	+	+	+	+	+	A		blaCMY-49, qnrB1	VKMB00000000	NZ_VKMB01000109.1
NRZ-12869	2014-05-02	Human	2	Outbreak 2014	3	E7	Rectal swab	K. aerogenes	210	KPC-2	NTEKPC-y	IncN[pMLST-15]	69.724	closed	not	+	+	+	+	+	+	+	+	+	+	+	+	+	A			VKNV00000000	NZ_VKNV01000050.1
NRZ-13014	2014-05-14	Human	2	Outbreak 2014	3	E8	Rectal swab	C. freundii	488	KPC-2	NTEKPC-y	IncN[pMLST-15]	78.021	closed	not	+	+	+	+	+	+	+	+	+	+	+	+	+	A		blaCMY-76, qnrB38	VKLZ00000000	NZ_VKLZ01000146.1
NRZ-13047	2014-05-14	Human	2	Outbreak 2014	3	E11	Rectal swab	K. michiganensis	new1	KPC-2	NTEKPC-y	IncN[pMLST-15]	78.021	closed	not	+	+	+	+	+	+	+	+	+	+	+	+	+	A	FIIB	aadA4, blaOXY-5-1	VKNR00000000	NZ_VKNR01000115.1
NRZ-13069	2014-05	Human	2	Outbreak 2014	3	E11	Rectal swab	C. portucalensis	252	KPC-2	NTEKPC-y	IncN[pMLST-15]	78,021 *	closed	not	+	+	+	+	+	+	+	+	+	+	+	+	+	A		blaCMY-49, qnrB1	VKMZ00000000	NZ_VKMZ01000118.1
NRZ-13048	2014-05-14	Human	2	Outbreak 2014	3	E12	Rectal swab	K. michiganensis	new1	KPC-2	NTEKPC-y	IncN[pMLST-15]	78.021	closed	not	+	+	+	+	+	+	+	+	+	+	+	+	+	A	FIB(K)	aadA4, blaOXY-5-1	VKNQ00000000	NZ_VKNQ01000128.1
NRZ-13066	2014-05-14	Human	2	Outbreak 2014	3	E15	Rectal swab	C. portucalensis	252	KPC-2	NTEKPC-y	IncN[pMLST-15]	78.021	closed	not	+	+	+	+	+	+	+	+	+	+	+	+	+	A		blaCMY-49, qnrB1	VKNA00000000	NZ_VKNA01000110.1
NRZ-13137a	2014-05-19	Human	2	Outbreak 2014	3	E17	Rectal swab	K. michiganensis	new1	KPC-2	NTEKPC-y	IncN[pMLST-15]	78.021	closed	not	+	+	+	+	+	+	+	+	+	+	+	+	+	A	FIB(k)	aadA4, blaOXY-5-1	VKNP00000000	NZ_VKNP01000116.1
NRZ-13141	2014-05-19	Human	2	Outbreak 2014	3	E19	Rectal swab	C. freundii	98	KPC-2	NTEKPC-y	IncN[pMLST-15]	78,021 *	closed	not	+	+	+	+	+	+	+	+	+	+	+	+	+	A		blaCMY-84, qnrB38	VKMY00000000	NZ_VKMY01000050.1
NRZ-13142	2014-05-19	Human	2	Outbreak 2014	3	E20	Rectal swab	C. koseri	new1	KPC-2	NTEKPC-y	IncN[pMLST-15]	78,021 *	closed	not	+	+	+	+	+	+	+	+	+	+	+	+	+	A		blaMAL-1	VKNB00000000	NZ_VKNB01000047.1
NRZ-13143	2014-05-21	Human	2	Outbreak 2014	3	E21	Rectal swab	C. portucalensis	252	KPC-2	NTEKPC-y	IncN[pMLST-15]	78.021	closed	not	+	+	+	+	+	+	+	+	+	+	+	+	+	A		blaCMY-49, qnrB1	VKMX00000000	NZ_VKMX01000101.1
NRZ-13177	2014-05-22	Human	2	Outbreak 2014	3	E17	Urine	E. coli	1429	KPC-2	NTEKPC-y	IncN[pMLST-15]	78.021	closed	not	+	+	+	+	+	+	+	B49	+	+	+	+	+	A			VKMO00000000	NZ_VKMO01000193.1
NRZ-13205	2014-05-27	Human	2	Outbreak 2014	3	E26	Rectal swab	K. pneumoniae	896	KPC-2	NTEKPC-y	IncN[pMLST-15]	77.619	closed	not	+	+	+	+	+	+	+	+	+	+	+	+	+	A	HI1, FIA	blaSHV-11, oqxA, oqxB	VKNK00000000	NZ_VKNK01000077.1
NRZ-13304	2014-06-10	Human	2	Outbreak 2014	3	E32	Rectal swab	C. amalonaticus	new6	KPC-2	NTEKPC-y	IncN[pMLST-15]	77,105 *	closed	not	+	+	+	+	+	+	+	+	+	+	+	+	+	A			VKME00000000	NZ_VKME01000146.1
NRZ-13479	2014-06-10	human	2	Outbreak 2014	3	E40	Rectal swab	C. portucalensis	252	KPC-2	NTEKPC-y	IncN[pMLST-15]	78.021	closed	not	+	+	+	+	+	+	+	+	+	+	+	+	+	A		blaCMY-49, qnrB1	VKMW00000000	NZ_VKMW01000116.1
NRZ-13481	2014-06-30	Human	2	Outbreak 2014	3	E42	Rectal swab	C. koseri	new1	KPC-2	NTEKPC-y	IncN[pMLST-15]	78.021	closed	not	+	+	+	+	+	+	+	+	+	+	+	+	+	A			VKMR00000000	NZ_VKMR01000046.1
NRZ-13846	2014-06-30	Human	2	Outbreak 2014	3	E47	Rectal swab	K. pneumoniae	2599	KPC-2	NTEKPC-y	IncN[pMLST-15]	77.619	closed	not	+	+	+	+	+	+	+	+	+	+	+	+	+	A	FII, R	blaSHV-11, ,oqxA, oqxB, fosA	VKNJ00000000	NZ_VKNJ01000140.1
NRZ-13848	2014-07-29	Human	2	Outbreak 2014	3	E48	Rectal swab	E. coli	69	KPC-2	NTEKPC-y	IncN[pMLST-15]	62.812	closed	not	+	+		+	+	+			+					E	FII, X4, PO111, FIB, Col, FIA	tet(B), dfrA14, sul2	VKMN00000000	NZ_VKMN01000123.1
NRZ-14641	2014-07-29	Food	2	Outbreak 2014	3	F1	Food	K. michiganensis	new1	KPC-2	NTEKPC-y	IncN[pMLST-15]	78.021	closed	not	+	+	+	+	+	+	+	+	+	+	+	+	+	A	FIB(k)	aadA4, blaOXY-5-1	VKNO00000000	NZ_VKNO01000140.1
NRZ-14650	2014-07-29	Food	2	Outbreak 2014	3	F2	Food	C. freundii	626	KPC-2	NTEKPC-y	IncN[pMLST-15]	78.021	closed	not	+	+	+	+	+	+	+	+	+	+	+	+	+	A		blaCMY-65, qnrB38	VKMV00000000	NZ_VKMV01000063.1
NRZ-14655	2014-07-29	Environment	2	Outbreak 2014	3	F3	Salad kitchen drain	C. portucalensis	252	KPC-2	NTEKPC-y	IncN[pMLST-15]	78.021	closed	not	+	+	+	+	+	+	+	+	+	+	+	+	+	A		blaCMY-49, qnrB1	VKMU00000000	NZ_VKMU01000116.1
NRZ-16154-1	2014-07-29	Environment	2	Outbreak 2014	3	HU-1	Sink siphon water	E. xiangfangensis	145	KPC-2	NTEKPC-y	IncN[pMLST-15]	78.021	closed	not	+	+	+	+	+	+	+	+	+	+	+	+	+	A	FIB(k)	blaACT-14	VKNS00000000	NZ_VKNS01000175.1
NRZ-16154-2	2014-07-29	Environment	2	Outbreak 2014	3	HU-2	Water of sink siphon	E. coli	2015	KPC-2	NTEKPC-y	IncN[pMLST-15]	78.849	closed	not	+	+	+	+	+	+	+	+	+	+	+	+	+	A	Col156		VKMM00000000	NZ_VKMM01000079.1
NRZ-16155	2014-07-29	Environment	2	Outbreak 2014	3	HU-3	Swab WC edge inside	E. coli	2015	KPC-2	NTEKPC-y	IncN[pMLST-15]	78,849 *	closed	not	+	+	+	+	+	+	+	+	+	+	+	+	+	A	Col156		VKML00000000	NZ_VKML01000077.1
NRZ-16156	2014-07-29	Environment	2	Outbreak 2014	3	HU-4	Water of WC flushing	E. coli	2015	KPC-2	NTEKPC-y	IncN[pMLST-15]	78.849	closed	not	+	+	+	+	+	+	+	+	+	+	+	+	+	A	Col156		VKMK00000000	NZ_VKMK01000094.1
NRZ-16162	2014-07-29	Environment	2	Outbreak 2014	3	HU-5	Swab WC edge inside	K. michiganensis	new1	KPC-2	NTEKPC-y	IncN[pMLST-15]	78.021	closed	not	+	+	+	+	+	+	+	+	+	+	+	+	+	A	FIB(k)	aadA4, blaOXY-5-1	VKNM00000000	NZ_VKNM01000153.1
NRZ-16178	2014-07-29	Environment	2	Outbreak 2014	3	HU-6	Water of WC flushing	C. freundii	488	KPC-2	NTEKPC-y	IncN[pMLST-15]	78.021	closed	not	+	+	+	+	+	+	+	+	+	+	+	+	+	A		blaCMY-76, qnrB38	VKMT00000000	NZ_VKMT01000144.1
NRZ-14657	2014-08-29	Food	2	Outbreak 2014	3	F4	Salad kitchen drain)	K. michiganensis	new1	KPC-2	NTEKPC-y	IncN[pMLST-15]	78.021	closed	not	+	+	+	+	+	+	+	+	+	+	+	+	+	A	FIB(k)	aadA4, blaOXY-5-1	VKNN00000000	NZ_VKNN01000158.1
NRZ-16186	2014-10-27	Environment	2	Outbreak 2014	3	HU-7	Shower siphon water	K. aerogenes	116	KPC-2	NTEKPC-y	IncN[pMLST-15]	58.447	closed	not	+	+		+	+	+								E		qnrS1	VKNT00000000	NZ_VKNT01000070.1
NRZ-16680	2014-12-08	Environment	2	Outbreak 2014	3	HU-8		C. portucalensis	252	KPC-2	NTEKPC-y	IncN[pMLST-15]	78.021	closed	not	+	+	+	+	+	+	+	+	+	+	+	+	+	A		blaCMY-49, qnrB1	VKMS00000000	NZ_VKMS01000111.1
NRZ-17045	2014-02-26	Human	4	Screening	19	S1	Rectal swab	K. michiganensis	29	KPC-2	NTEKPC-y	IncN[pMLST-15]	78.021	closed		+	+	+	+	+	+	+	+	+	+	+	+	+	A	FIB	blaOXY-5-1	VKNC00000000	NZ_VKNC01000072.1
NRZ-16289	2014-10-27	Human	5	Screening	19	S2	Urine	K. pneumoniae	4239	KPC-2	NTEKPC-y	IncN[pMLST-15]	70.101			+	+	+	+	+	+	+	+	+	+	+	+	+	A	FIA(HI1)	blaSHV-61, oqxA, oqxB	VKNE00000000	NZ_VKNE01000099.1
NRZ-12072	2014-04-09	Human	6	Screening	12	S3	Urine	K. pneumoniae	193	KPC-2	NTEKPC-y	IncN[pMLST-15]	78.022	closed		+	+	+	+	+	+	+	+	+	+	+	+	+	A	L, FIB, FII	blaSHV-61,blaCTX-M-14, blaCTX-M-36, qnrS1, tet(A), dfrA1	VKNH00000000	NZ_VKNH01000084.1
NRZ-14408	2014	Human	7	Screening	12	S4	Wound swab	E. coli	362	KPC-2	NTEKPC-y	IncN[pMLST-15]	88,196 *	closed		+	+	+	+	+	+	+	+	+	+	+	+	+	A	FIB, FII, HI2	aadA1,aadA2, aph(3´)-Ic, catA1, cmlA3, tet(A), sul3	LT599825.1 - LT599831.1	LT599827
NRZ-15253	2014-09-29	Human	8	Screening	12	S5	BAL	E. coli	38	KPC-2	NTEKPC-y	IncN[pMLST-15]	77.975			+	+	+	+	+	+	+	+	+	+	+	+	+	A	L, P, O111, FIB, FII	aadA1, mph(B), tet(A), dfrA1, sul2	VKNG00000000	NZ_VKNG01000152.1
NRZ-15812	2014-07-29	Human	9	Screening	12	S6	Groin swab	K. pneumoniae	26	KPC-2	NTEKPC-y	IncN[pMLST-15]	77.312			+	+	+	+	+	+	+	+	+	+	+	+	+	A		blaCTX-M-36, fosA	VKNF00000000	NZ_VKNF01000119.1
NRZ-16290	2014-07-29	Human	10	Screening	18	S7	Kitchen drain gutter floor	K. michiganensis	29	KPC-2	NTEKPC-y	IncN[pMLST-15]	78.021	closed		+	+	+	+	+	+	+	+	+	+	+	+	+	A	FIB	blaOXY-5-1	VKND00000000	NZ_VKND01000090.1
Gi-VA15-4443	2015-01-06	Human	11	Screening	14	S8	Throat swab	R. planticola	NA	KPC-2	NTEKPC-y	IncN[pMLST-15]	78.021	closed		+	+	+	+	+	+	+	+	+	+	+	+	+	A			VKNI00000000	NZ_VKNI01000099.1
Survcare069	2016-02-04	Human	12	Survcare	15	P12	Gallbladder	E. coli	131	KPC-2	NTEKPC-y	IncN[pMLST-15]	78.021	closed	not	+	+	+	+	+	+	+	+	+	+	+	+	+	A		blaCTX-M-15 and tet(A)	JAFHUD000000000	JAFHUD010000191.1
Survcare081	2016-09-20	Human	13	Survcare	15	P1	Urine /Catheter urine	E. coli	131	KPC-2	NTEKPC-y	IncN[pMLST-15]	78.021	closed	not	+	+	+	+	+	+	+	+	+	+	+	+	+	A		blaCTX-M-15 and tet(A)	JAFHUO000000000	JAFHUO000000184.1
Survcare082	2016-09-20	Human	13	Survcare	15	P1	Urine /Catheter urine	K. pneumoniae	404	KPC-2	NTEKPC-y	IncN[pMLST-15]∆	~45 kb	closed	not				+	+	+								F	FIB(K), ColRNAI	strA, strB, aac(6´)Ib-cr, blaSHV-11, blaOXA-1, qnrS1, oqxA, oqxB, fosA,catB3, arr-3, sul1, tet(A), dfrA18, dfrA1	JAFHUP000000000	JAFHUP010000124.1
Survcare080	2016-09-23	Human	13	Survcare	15	P1	Rectal /stool swab	C. freundii	256	KPC-2	NTEKPC-y	IncN[pMLST-15]	78.021	closed	not	+	+	+	+	+	+	+	+	+	+	+	+	+	A		blaCMY-51 and tet(A)	JAFHUN000000000	JAFHUN010000112.1
NRZ_29912	2016-10-17	Human	2	Survcare	3	P2	Rectal /stool swab	C. freundii	98	KPC-2	NTEKPC-y	IncN[pMLST-15]	75,302		not	+	+	+	+	+	+	+	+	+	+	+	+	+	A		blaCMY-84 and qnrB38	JAFHMS000000000	JAFHMS010000378.1
NRZ-29911a	2016-10-24	Human	2	Survcare	3	P2	Rectal /stool swab	E. coli	58	KPC-2	NTEKPC-y	IncN[pMLST-15]	76,640		not	+	+	+	+	+	+	+	+	+	+	+	+	+	A	Q1, FII	sul2 and dfrA5	JAFHMR000000000	JAFHMR010000177.1
NRZ-31125	2016-12-05	Human	2	Survcare	3	P2	Rectal /stool swab	k. pneumoniae	20	KPC-2	NTEKPC-y	IncN[pMLST-15]	77,833		not	+	+	+	+	+	+	+	+	+	+	+	+	+	A		blaSHV-83, oqxA, oqxB and fosA,	JAFHMV000000000	JAFHMV010000300.1
NRZ-30046	2016-10-18	Human	2	Survcare	3	P3	Rectal /stool swab	K. variicola	4199	KPC-2	NTEKPC-y	IncN[pMLST-15]	78,023 *	closed	yes	+	+	+	+	+	+	+	+	+	+	+	+	+	A		blaLEN13, oqxA, oqxB and fosA,	JAFHMT000000000	CP104940
NRZ-31131	2016-12-05	Human	2	Survcare	3	P4	Rectal /stool swab	C. freundii	98	KPC-2	NTEKPC-y	IncN[pMLST-15]	77725		not	+	+	+	+	+	+	+	+	+	+	+	+	+	A		blaCMY-84, aadA1, qnrB38 and dfrA1	JAFHMW000000000	JAFHMW010000240.1
10304-17	2017-01-01	Human	14	Survcare	5	P5	Nasal mucosa	K. pneumoniae	380	KPC-2	NTEKPC-y	IncN[pMLST-15]	56191		not	+	+		+	+	+								E	F[K10:A48*:B-]	blaSHV-1, oqxA, oqxB and fosA	JAFHLW000000000	JAFHLW010000248.1
10306-17	2017-01-01	Human	14	Survcare	5	P5	Rectal /stool swab	E. coli	354	KPC-2	NTEKPC-y	IncN[pMLST-15]	54339		not	+	+			+	+						+		Variable	F[K10:A48*:B-]	aadA1, mph(B), catA1, sul2, tet(A) and dfrA1	JAFHLX000000000	JAFHLX010000114.1
Survcare184	2018-11-30	Human	12	Survcare	15	P5	Rectal /stool swab	E. coli	69	KPC-2	NTEKPC-y	IncN[pMLST-15]	56627		yes	+	+		+	+	+								E	FIB		JAFHYB000000000	JAFHYB010000181.1
10307-17-3	2017-01-01	Human	14	Survcare	5	P6	Pharynx mucosa	K. pneumoniae	380	KPC-2	NTEKPC-y	IncN[pMLST-15]	64965			+	+	+	+	+	+	+			+	+	+	+	C	F[K10:A48*:B-]	blaSHV-1, oqxA, oqxB and fosA	JAFHLV000000000.1	JAFHLV010000134.1
NRZ-31836	2017-01-09	Human	2	Survcare	3	P7	Rectal /stool swab	C. freundii	22	KPC-2	NTEKPC-y	IncN[pMLST-15]	78021	closed	yes	+	+	+	+	+	+	+	+	+	+	+	+	+	A		blaCMY-48, aadA1, qnrB38, dfrA1 and tet(A)	JAFHMX000000000	JAFHMX010000099.1
NRZ-32009	2017-01-09	Human	2	Survcare	3	P7	Rectal /stool swab	E. coli	69	KPC-2	NTEKPC-y	IncN[pMLST-15]::IncF[F36+31:A4:B10]	195,038 *	closed	not	+	+	+	+	+	+	+	+	+	+	+	+	+	A	Y, X4, I1	blaCTX-M-1	JAFHMY000000000	CP104951
NRZ-32446	2017-01-20	Human	2	Survcare	3	P7	Rectal /stool swab	E. coli	69	KPC-2	NTEKPC-y	IncN[pMLST-15]	68, 547 *	closed	not	+	+	+	+	+	+	+	+	+	+	+	+	+	A	Y, X4, I1, FIB		JAFHNA000000000	CP104950
NRZ-41724	2018-03-26	Human	2	Survcare	3	P7	Rectal /stool swab	R. ornithinolytica	NA	KPC-2	NTEKPC-y	IncN[pMLST-15]	70,547 *	closed	not	+	+		+	+	+								E		fosA	JAFHOU000000000	CP104938
NRZ-33665	2017-04-17	Human	2	Survcare	3	P8	Rectal /stool swab	K. variicola	357	KPC-2	NTEKPC-y	IncN[pMLST-15]	59,478 *	closed	not	+	+		+	+	+								E		blaLEN24, oqxA, oqxB and fosA	JAFHNF000000000	CP104939
ur17-2073	2017-01-12	Human	11	Survcare	14	P9	Urine /Catheter urine	K. pneumoniae	258	KPC-2	Tn4401a	IncF[K2:A-:B-]	ND																	X3, ColRNAI	blaKPC-2, blaSHV-11, blaSHV-155, aph(3')-Ia, aadA2, aac(6')-Ib, aac(6')Ib-cr, fosA, mph(A), oqxA, oqxB, sul1, dfrA12	JAFHJL000000000
sc17-9839	2017-05-09	Human	11	Survcare	14	P10	Rectal /stool swab	E. xiangfangensis	286	KPC-2	NTEKPC-y	IncN[pMLST-15]	71340		not	+	+	+	+	+	+	+			+	+	+	+	C	HI2[ST-1]	blaACT-14, blaTEM-1AfosA, sul2	JAFHPF000000000	JAFHPF010000114.1
sc17-6987	2017-08-10	Human	11	Survcare	14	P11	Rectal /stool swab	C. freundii	22	KPC-2, VIM-4	Other	ND	ND																	N3, R, TrfA	blaKPC-2, blaVIM-4, blaCMY-48, aadA24, aph(3')-VIa, mph(A), catA2, sul1, sul2, dfrA1	JAFHPI000000000
Survcare047	2017-09-21	Human	13	Survcare	15	P12	Urine /Catheter urine	K. pneumoniae	258	KPC-2	Tn4401a	IncF[K2:A-:B-]	ND																	ColRNAI	blaKPC-2, blaSHV-11, mphA, sul1, aac(6')-Ib, aadA2, dfrA12, oqxA, oqxB, aph(3')-Ia, fosA5.	JAFHSX000000000
Survcare053-2	2017-09-26	Human	12	Survcare	15	P13	Rectal /stool swab	K. pneumoniae	258	KPC-2	Tn4401a	IncF[K2:A-:B-]	ND																	ColRNAI	blaKPC-2, blaSHV-11, aac(6´)-Ib, aph(3´)-Ia, aadA2, mph(A), oqxA, oqxB, aac(6´)Ib-cr, dfrA12,fosA, sul1	JAFHTF000000000
NRZ-37969	2017-10-06	Human	2	Survcare	3	P14	Rectal /stool swab	C. freundii	22	KPC-2	NTEKPC-y	IncN[pMLST-15]	89,053 *	closed	not	+	+	+	+	+	+	+	+	+	+	+	+	+	A		blaCMY-48, aadA1, dfrA1 and tet(A)	JAFHOB000000000	CP104960
NRZ-38718	2017-11-15	Human	2	Survcare	3	P15	Rectal /stool swab	C. freundii	114	KPC-2	NTEKPC-y	IncN[pMLST-15]	61001		not				+	+	+			+					Variable		blaCMY-48	JAFHOF000000000	JAFHOF010000434.1
NRZ-38954	2017-11-29	Human	2	Survcare	3	P16	Rectal /stool swab	C. freundii	22	KPC-2	NTEKPC-y	IncN[pMLST-15]	79,803 *	closed	not	+	+	+	+	+	+	+	+	+	+	+	+	+	A	HI2[ST-1]	blaCMY-48, blaCTX-M-9, aadB and dfrA1	JAFHOI000000000	CP104959
13461	2017-06	Environment	-	Screening	15	U1	Rivulet water	C. freundii	111	KPC-2	NTEKPC-y	IncN[pMLST-15]	78.023	closed	not	+	+	+	+	+	+	+	+	+	+	+	+	+	A	HI	blaCMY-65, qnrB38	VKMH00000000	NZ_VKMH01000253.1
13458-2	2017-06	Environment	-	Screening	15	U2	Rivulet water	R. ornithinolytica	NA	KPC-2	NTEKPC-y	IncN[pMLST-15]	78.022	closed	not	+	+	+	+	+	+	+	+	+	+	+	+	+	A			VKMG00000000	VKMG01000184.1
13459-1	2017-06	Environment	-	Screening	15	U3	Rivulet water	K. michiganensis	new2	KPC-2	NTEKPC-y	IncN[pMLST-15]	78.022	closed	not	+	+	+	+	+	+	+	+	+	+	+	+	+	A		aph(3´)-Ia, blaOXY-1-3	VKMF00000000	VKMF01000347.1
13459-7	2017-06	Environment	-	Screening	15	U4	Rivulet water	C. braakii	new5	KPC-2	NTEKPC-y	IncN[pMLST-15]	78.021	closed	not	+	+	+	+	+	+	+	+	+	+	+	+	+	A	HI	blaCMY-83, qnrB68	VKMI00000000	VKMI01000189.1
ES21a-W	2017-06	Environment	-	Screening	15	U5	Rivulet water	Serratia fonticola	NA	KPC-2	NTEKPC-y	IncN[pMLST-15]	78.021	closed	not	+	+	+	+	+	+	+	+	+	+	+	+	+	A	HI2	aph(3´)-Ia, blaSHV-12, blaFONA-16, catA2, sul2, tet(D)	VKMJ00000000	VKMJ01000355.1
Survcare036	2018-02-09	Human	16	Survcare	15	P17	Rectal /stool swab	C. freundii	116	KPC-2	NTEKPC-y	IncN[pMLST-15]	78021	closed	not	+	+	+	+	+	+	+	+	+	+	+	+	+	A	HI1(ST-11)	aac(6´)-Iic,blaDHA-1, blaCMY-65, qnrB4, ere(A)	JAFHSM000000000	JAFHSM010000213.1
Survcare085	2018-03-31	Human	17	Survcare	1	P18	Rectal /stool swab	R. planticola	NA	KPC-2	NTEKPC-y	IncN[pMLST-15]	72,961 *	closed	not	+	+	+		+	+	+	+	+	+	+	+	+	A~		fosA	JAFHUT000000000	CP104937
Survcare086	2018-03-31	Human	17	Survcare	1	P19	Rectal /stool swab	R. planticola	NA	KPC-2	NTEKPC-y	IncN[pMLST-15]	72259		not	+	+	+		+	+	+	+	+	+	+	+	+	A~		fosA	JAFHUU000000000	JAFHUU010000083.1
ur18-0060	2018-05-16	Human	11	Survcare	14	P20	Urine /Catheter urine	C. freundii	98	KPC-2	NTEKPC-y	IncN[pMLST-15]	88,627 *	closed	not	+	+	+	+	+	+	+	+	+	+	+	+	+	A		blaCMY-84 and qnrB38	JAFHJQ000000000	CP104958
Survcare092	2018-06-08	Human	2	Survcare	3	P21	Rectal /stool swab	C. freundii	22	KPC-2	NTEKPC-y	IncN[pMLST-15]	78021	closed	not	+	+	+	+	+	+	+	+	+	+	+	+	+	A	HI2A	blaCMY-48, blaCTX-M-9, aadB, aadA2, tet(A) and dfrA1	JAFHVA000000000	JAFHVA010000115.1
Survcare097	2018-06-12	Human	2	Survcare	3	P21	Rectal /stool swab	K. variicola	2078	KPC-2	NTEKPC-y	IncN[pMLST-15]::IncFII(K2:A-:B-]::IncR	216,551 *	closed	yes	+	+	+	+	+	+	+	+	+	+	+	+	+	A		blaLEN17, oqxA, oqxB, and fosA	JAFHVE000000000	CP104941
Survcare103	2018-06-25	Human	2	Survcare	3	P21	Rectal /stool swab	E. coli	155	KPC-2	NTEKPC-y	IncN[pMLST-15]	74944		yes	+	+	+	+	+	+	+	+	+	+	+	+	+	A	I1 [ST21]		JAFHVK000000000	JAFHVK010000127.1
Survcare104	2018-06-29	Human	2	Survcare	3	P22	Rectal /stool swab	E. coli	4213	KPC-2	NTEKPC-y	IncN[pMLST-15]	76046		not	+	+	+	+	+	+	+	+	+	+	+	+	+	A			JAFHVL000000000	JAFHVL010000271.1
Survcare107	2018-07-16	Human	2	Survcare	3	P23	Rectal /stool swab	K. pneumoniae	14	KPC-2	NTEKPC-y	IncN[pMLST-15]	78021	closed	not	+	+	+	+	+	+	+	+	+	+	+	+	+	A		blaSHV-1, oqxA, oqxB and fosA	JAFHVN000000000	JAFHVN010000136.1
Survcare165	2018-07-17	Human	18	Survcare	16	P24	Urine /Catheter urine	C. freundii	44	KPC-2, VIM-1	Tn4401a	ND	ND		not															N [ST-5], FIB(K)	blaKPC-2, blaVIM-1, blaCMY-48, aph(3')-Ia, aph(4)-Ia, aadA16, aac(3)-IVa, aadA1, aac(6')Ib-cr, QnrB6, ARR-3, sul1, dfrA27, aacA4	JAFHXL000000000
Survcare132	2018-08-28	Human	19	Survcare	17	P25	Rectal /stool swab	C. freundii	19	KPC-2	NTEKPC-y	IncN[pMLST-15]	78021	closed	not	+	+	+	+	+	+	+	+	+	+	+	+	+	A	F	blaCMY-41, aadA2, aph(3´)-Ia and dfrA12	JAFHWL000000000	JAFHWL010000110.1
NRZ-41623	2018-09-14	Human	2	Survcare	3	P26	Unknown	K. pneumoniae	277	KPC-2	NTEKPC-y	IncN [pMLST-15]::IncFII[K9:A-:B-]	164,049 *	closed	not			+	+	+	+			+	+	+	+		D~		blaSHV-27, oqxA, oqxB and fosA	JAFHOR000000000	CP104942
NRZ-37361	2018-09-17	Human	2	Survcare	3	P27	Blood culture	k. pneumoniae	14	KPC-2	NTEKPC-y	IncN[pMLST-15]	78,021 *	closed	not	+	+	+	+	+	+	+	+	+	+	+	+	+	A		oqxA and fosA	JAFHNZ000000000	CP104944
Survcare151	2018-10-08	Human	20	Survcare	2	P28	Wound swab	E. xiangfangensis	93	KPC-2, VIM-1	NTEKPC-y	IncN[pMLST-15]	78,022 *	closed	yes	+	+	+	+	+	+	+	+	+	+	+	+	+	A	HI1	blaACT-7, blaVIM-1, aadA1 and fosA	JAFHWY000000000	CP104949
Survcare168	2018-11-01	Human	21	Survcare	11	P29	Rectal /stool swab	E. coli	457	KPC-2	NTEKPC-y	IncN[pMLST-15]	77608		not	+	+	+	+	+	+	+	+	+	+	+	+	+	A	F[F18:A-:B1]	tet(A)	JAFHXO000000000	JAFHXO010000153.1
Survcare164	2018-11-05	Human	2	Survcare	3	P30	Rectal /stool swab	K. pneumoniae	39	KPC-2	Tn4401a	IncF [F2:A-:B-]	ND																	ColRNAI, I1[ST-36]	blaKPC-2, blaCTX-M-1, blaSHV-11, blaTEM-84, oqxA, oqxB, fosA, mph(A), erm(B)	JAFHXK000000000
va18-1651	2018-11-08	Human	11	Survcare	14	P31	Cervical swab	E. xiangfangensis	88	KPC-2, OXA-48	NTEKPC-y	IncN[pMLST-15]	79,326 *	closed	not	+	+	+	+	+	+	+	+	+	+	+	+	+	A	L,HI2 [ST-1]	blaOXA-48, blaSHV-12, blaACT-7, aac(6')-IIc, aadA2, aac(6')Ib-cr, ere(A), catA2, qnrA1, sul2 and tet(D)	JAFHKC000000000	CP104948
sc18-2783	2018-11-19	Human	11	Survcare	14	P32	Rectal /stool swab	C. portucalensis	new4	KPC-2	NTEKPC-y	IncN[pMLST-15]	77,972 *	closed	not	+	+	+	+	+	+	+	+	+	+	+	+	+	A		blaCMY-77 and qnrB42	JAFHQF000000000	CP104956
NRZ-33910	2018-11-21	Human	2	Survcare	3	P33	unknown	E. coli	685	KPC-2	NTEKPC-y	IncN[pMLST-15]	68717		not	+	+	+	+	+	+	+			+	+	+	+	C	I1 [ST208]		JAFHNL000000000	JAFHNL010000259.1
NRZ-36387	2018-11-21	Human	2	Survcare	3	P34	unknown	K. aerogenes	new1	KPC-2	Other	IncFIA(HI1) [Y2*:A~22:B-]	165,682 *	closed	not	+	+		+	+	+											JAFHNQ000000000	CP104947
NRZ-38941	2018-11-21	Human	2	Survcare	3	P35	unknown	K. pneumoniae	1411	KPC-2	NTEKPC-y	IncN[pMLST-15]	68,680 *	closed	not	+	+	+	+	+	+	+	+	+	+	+	+	+	A		blaSHV-11, aadA1, fosA, oqxA and oqxB	JAFHOH000000000	CP104943
Survcare202	2018-12-11	Human	22	Survcare	8	P36	Rectal /stool swab	K. pneumoniae	45	KPC-2	NTEKPC-y	IncN[pMLST-15]	78021	closed	not	+	+	+	+	+	+	+	+	+	+	+	+	+	A	FIB(K), FII(k)	blaSHV-1, 148, fosA, oqxA, oqxB and tet(D)	JAFHYK000000000	JAFHYK010000145.1
Survcare193	2018-12-18	Human	19	Survcare	17	P37	Tracheal secretions	K. aerogenes	new1	KPC-2	Other	ND	ND																	F [F1*:A22*:B23*]	blaKPC-2, blaTEM-1B, strA, strB, aac(3)-IId	JAFHYI000000000
Survcare190	2018-12-24	Human	22	Survcare	8	P38	Wound swab	E. coli	58	KPC-2	NTEKPC-y	IncN[pMLST-15] / IncQ1	52,197 * /23,414 *	closed	yes	+	+		+	+	+						sul2		E	FII, FIB	sul2 and dfrA5	JAFHYG000000000	CP104954
Survcare191	2018-12-24	Human	22	Survcare	8	P38	Wound swab	K. pneumoniae	221	KPC-2	NTEKPC-y	IncN[pMLST-15]	60057	mapping	yes	+	+		+	+	+								E		blaSHV-11, oqxA, oqxB and fosA	JAGYYG000000000	JAGYYG010000083.1
Survcare203	2018-12-28	Human	22	Survcare	8	P38	Wound swab	E. xiangfangensis	190	KPC-2	NTEKPC-y	IncN[pMLST-15]	59769	mapping	not	+	+		+	+	+								E	X1	blaACT-7, fosA	JAFHYL000000000	JAFHYL010000047.1
Survcare192	2018-12-28	Human	12	Survcare	15	P39	Rectal /stool swab	E. xiangfangensis	90	KPC-2	NTEKPC-y	IncN[pMLST-15]	78021	closed	yes	+	+	+	+	+	+	+	+	+	+	+	+	+	A		blaACT-15, qnrS1 and fosA	JAFHYH000000000	JAFHYH010000055.1
Survcare212	2019-01-02	Human	2	Survcare	3	P40	Rectal /stool swab	E. coli	69	KPC-2	NTEKPC-y	IncN[pMLST-15]	77121	mapping	not	+	+	+	+	+	+	+	+	+	+	+	+	+	A	Q1, FII(29)	sul2	JAFHYN000000000	JAFHYN010000134.1
Survcare226	2019-01-10	Human	12	Survcare	15	P41	Bronchial secretions/BAL	K. pneumoniae	595	KPC-2	NTEKPC-y	IncN[pMLST-15]	78021	closed	yes	+	+	+	+	+	+	+	+	+	+	+	+	+	A		blaLEN16, fosA, oqxA and oqxB	JAFHYX000000000	JAFHYX010000114.1
Survcare218	2019-01-17	Human	2	Survcare	3	P42	Rectal /stool swab	E. xiangfangensis	new1	KPC-2	NTEKPC-y	IncN[pMLST-15]	78021	closed	not	+	+	+	+	+	+	+	+	+	+	+	+	+	A	HI2 [ST-1]	blaACT-15, blaCTX-M-9, aadB, aadA2, fosA, qnrA1, tet(A) and dfrA16	JAFHYQ000000000	JAFHYQ010000112.1
Survcare232	2019-01-24	Human	2	Survcare	3	P43	Rectal /stool swab	E. xiangfangensis	new1	KPC-2	NTEKPC-y	IncN[pMLST-15]	70503	mapping	not	+	+	+	+	+	+	+			+	+	+	+	C	HI2 [ST-1], HI2A	blaACT-15, blaCTX-M-9, aadB, aadA2, fosA, qnrA1, tet(A) and dfrA16	JAFHZD000000000	JAFHZD010000135.1
Survcare236	2019-01-30	Human	2	Survcare	3	P43	Rectal /stool swab	E. coli	131	KPC-2	NTEKPC-y	IncN[pMLST-15]	69943	mapping	not	+	+	+	+	+	+	+			+	+	+	+	C		aadA2, tet(A) x2 and dfrA16	JAFHZH000000000	JAFHZH010000306.1
Survcare257	2019-03-19	Human	23	Survcare	22	P43	Bronchial secretions/BAL	E. xiangfangensis	new1	KPC-2	NTEKPC-y	IncN[pMLST-15]	71469	mapping	not	+	+	+	+	+	+	+			+	+	+	+	C	HI2 [ST-1], HI2A	blaACT-15, blaCTX-M-9, aadB, strA, strB, aadA2, fosA, qnrA1, tet(A) and dfrA17	JAFIAB000000000	JAFIAB010000074.1
Survcare265	2019-04-01	Human	23	Survcare	22	P43	Bronchial secretions/BAL	E. coli	131	KPC-2	NTEKPC-y	IncN[pMLST-15]	68,687 *	closed	yes	+	+	+	+	+	+	+	+		+	+	+	+	A~			JAFIAH000000000	CP104953
Survcare241	2019-02-05	Human	2	Survcare	3	P44	Rectal /stool swab	K. pneumoniae	3566	KPC-2	NTEKPC-y	IncN[pMLST-15]	64867	mapping	not	+	+		+	+	+						+	+	Variable	FIB(K), FII(K)	blaSHV-1, aadA2, aadB, fosA, oqxA and oqxB	JAFHZM000000000	JAFHZM010000648.1
Survcare263	2019-03-19	Human	15	Survcare	10	P45	Urine /Catheter urine	K. pneumoniae	45	KPC-2	NTEKPC-y	IncN[pMLST-15]	67541	mapping	not			+	+	+	+	+		+	+	+	+		D	FIB(K)	blaSHV-1, 148, aadA1, fosA, qnrB19, oqxA, oqxB and tet(A)	JAFIAG000000000	JAFIAG010000201.1
Survcare261	2019-03-25	Human	23	Survcare	22	P46	Rectal /stool swab	K. pneumoniae	3345	KPC-2	NTEKPC-y	IncN[pMLST-15]	78021	closed	not	+	+	+	+	+	+	+	+	+	+	+	+	+	A		blaSHV-27, fosA, oqxA and oqxB	JAFIAE000000000	JAFIAE010000266.1
Survcare262	2019-03-25	Human	23	Survcare	22	P46	Rectal /stool swab	E. coli	602	KPC-2	NTEKPC-y	IncN[pMLST-15]	77251	mapping	not	+	+	+	+	+	+	+	+	+	+	+	+	+	A	X3, FII		JAFIAF000000000	JAFIAF010000215.1
Survcare273	2019-04-18	Human	21	Survcare	11	P47	Urine /Catheter urine	K. pneumoniae	3345	KPC-2	NTEKPC-y	IncN[pMLST-15]	78021	closed	not	+	+	+	+	+	+	+	+	+	+	+	+	+	A	F[F-:A21*:B71]	blaSHV-27, fosA, oqxA and oqxB	JAFIAP000000000	JAFIAP010000094.1
Survcare279	2019-05-14	Human	25	Survcare	21	P47	Rectal /stool swab	K. pneumoniae	3345	KPC-2	NTEKPC-y	IncN[pMLST-15]	60141	mapping	not	+	+		+	+	+								E		blaSHV-27, oqxA, oqxB and fosA	JAFIAV000000000	JAFIAV010000079.1
Survcare397	2019-10-02	Human	25	Survcare	7	P47	Rectal /stool swab	C. koseri	new2	KPC-2	NTEKPC-y	IncN[pMLST-15]	78021	closed	not	+	+	+	+	+	+	+	+	+	+	+	+	+	A	ColRNAI	blaMAL-1	JAFHHD000000000	JAFHHD010000079.1
Survcare398	2019-10-02	Human	25	Survcare	7	P47	Rectal /stool swab	K. pneumoniae	3345	KPC-2	NTEKPC-y	IncN[pMLST-15]	59,492 *	closed	not	+	+	+	+	+	+								E		blaSHV-27, oqxA, oqxB, fosA	JAFHHE000000000	CP104946
Survcare275	2019-04-26	Human	24	Survcare	11	P48	Skin swab	E. coli	69	KPC-2	NTEKPC-y	IncN[pMLST-15]	56251	mapping	yes	+	+		+	+	+								E	FIB		JAFIAR000000000	JAFIAR010000155.1
Survcare290	2019-05-31	Human	24	Survcare	11	P48	Nose throat swab	K. pneumoniae	3073	KPC-2	NTEKPC-y	IncN[pMLST-15]	55693	mapping	not	+	+		+	+	+								E	FII(K)	blaLEN12, oqxA, oqxB and fosA	JAFHDZ000000000	JAFHDZ010000142.1
Survcare291	2019-05-31	Human	24	Survcare	11	P48	Nose/throat swab	E. coli	69	KPC-2	NTEKPC-y	IncN[pMLST-15]	58,917 *	closed	yes	+	+		+	+	+								E	FII, FIB		JAFHEA000000000	CP104952
Survcare287	2019-05-20	Human	13	Survcare	15	P49	Rectal /stool swab	K. pneumoniae	258	KPC-2	NTEKPC-y	IncN[pMLST-15]	68018	mapping	not	+	+		+	+	+			+			+	+	Variable	FIB(K), FIB(pQil), R, FII(K), FIA(HI1)	blaSHV-11, aph(3')-Ia, aadA2, fosA, oqxA, oqxB and dfrA12	JAFHDX000000000	JAFHDX010000195.1
Survcare310	2019-05-20	Human	13	Survcare	15	P49	Rectal /stool swab	E. coli	216	KPC-2	NTEKPC-y	IncN[pMLST-15]	68991	mapping	not	+	+	+	+	+	+	+			+	+	+	+	C	Col(BS512), FIB(K)		JAFHEM000000000	JAFHEM010000630.1
Survcare306	2019-06-12	Human	2	Survcare	3	P50	Rectal /stool swab	C. freundii	107	KPC-2	NTEKPC-y	IncN[pMLST-15]	73409	mapping	not			+	+	+	+	+	+	+	+	+	+		B~	Col(BS512)	blaCMY-48, blaCTX-M-15, aadB and catA1	JAFHEJ000000000	JAFHEJ010000575.1
Survcare347	2019-08-06	Human	2	Survcare	3	P51	Rectal /stool swab	C. koseri	new3	KPC-2	NTEKPC-y	IncN[pMLST-15]	79,348 *	closed	not	+	+	+	+	+	+	+	+	+	+	+	+	+	A	I1[(ST-36]	blaCKO-1	JAFHFR000000000	CP104957
Survcare368	2019-09-03	Human	12	Survcare	15	P52	Rectal /stool swab	K. pneumoniae	39	KPC-2	Tn4401a	IncF [F2:A-:B-]	ND																	ColRNA	blaKPC-2, blaSHV-11 ,aac(6')-Ib, aac(3)-IId, aac(6')Ib-cr, fosA, oqxA, oqxB	JAFHGK000000000
Survcare402	2019-10-07	Human	26	Survcare	20	P53	Rectal /stool swab	K. pneumoniae	3345	KPC-2	NTEKPC-y	IncN[pMLST-15]	78,021	closed	not	+	+	+	+	+	+	+	+	+	+	+	+	+	A		blaSHV-11, oqxA, oqxB and fosA	JAFHHI000000000	JAFHHI010000125.1
Survcare403	2019-10-07	Human	26	Survcare	20	P53	Rectal /stool swab	E. coli	58	KPC-2	NTEKPC-y	IncN[pMLST-15]	78021	closed	yes	+	+	+	+	+	+	+	+	+	+	+	+	+	A		foaA	JAFHHJ000000000	JAFHHJ010000127.1
Survcare400	2019-10-09	Human	27	Survcare	9	P54	Rectal /stool swab	E. coli	88	KPC-2	NTEKPC-y	IncN[pMLST-15]	78021	closed	yes	+	+	+	+	+	+	+	+	+	+	+	+	+	A		aadA1, sul2, , tet(A), dfrA1,	JAFHHG000000000	JAFHHG010000259.1
Survcare405	2019-10-14	Human	27	Survcare	9	P54	Bronchial secretions/BAL	C. freundii	111	KPC-2	NTEKPC-y	IncN[pMLST-15]	78021	closed	not	+	+	+	+	+	+	+	+	+	+	+	+	+	A		blaCMY-65, fosA	JAFHHL000000000	JAFHHL010000264.1
Survcare434	2019-10-14	Human	28	Survcare	4	P55	Tracheal secretions	K. pneumoniae	111	KPC-2	NTEKPC-y	IncN[pMLST-15]	59,489 *	closed	yes	+	+		+	+	+								E		blaSHV-11, oqxA, oqxB and fosA	JAFHII000000000	CP104945
Survcare428	2019-10-17	Human	28	Survcare	4	P56	Nose throat swab	E. xiangfangensis	90	KPC-2	NTEKPC-y	IncN[pMLST-15]	78021	closed	yes	+	+	+	+	+	+	+	+	+	+	+	+	+	A		blaACT-15, qnrS1 and fosA	JAFHZT000000000
Survcare433	2019-10-31	Human	30	Survcare	10	P57	Rectal swab	E. coli	345	KPC-2	NTEKPC-y	IncN[pMLST-15]∆	~ 45 kb	mapping	not				+	+	+								F		strA, strB, aac(6´)Ib-cr, mph(A9, catB3, qnrB3, arr-3, sul1, dfrA18	JAGYYH000000000	JAGYYH010004143.1
Survcare449	2019-11-10	Human	29	Survcare	6	P58	Decubitus	K. pneumoniae	39	KPC-2	Tn4401a	IncF [F2:A-:B-]	ND																	ColRNAI	blaKPC-2, blaTEM-1b, blaSHV-11, aac(6')-Ib, aph(3')-Ia, aadA1, aac(3)-Iid, aadA2, aac(6')Ib-cr, oqxA, oqxB, fosA, cmlA1, sul2, sul3, tet(M), dfrA12	JAFHIV000000000
Survcare457	2019-12-05	Human	23	Survcare	22	P59	Rectal /stool swab	C. freundii	327	KPC-2	NTEKPC-y	IncN[pMLST-15]	83,074 *	closed	not			+	+	+	+	+	+	+	+	+	+	+	B	repA	blaCTX-M-15, blaCMY-48, aac(6')-If, aac(3)-IIa, tet(A)	JAFHJB000000000	CP104961
Isolate No.	Sampling Date	Human or Environment	Hospital No.	Study program	City or Region	Patient-No with more than one species	Material	Genom-Spezies	MLST	Cabapenemase	KPC-2 Element	Plasmid replicons	Size (bp)#			strA	strB	aac(6')Ib-cr	aac(3)-IId	blaKPC-2	blaTEM-1B	blaOXA-1	qnrB2	mph(A)	catB3	arr-3	sul1	dfrA19		Other plasmid replicons (Inc types)	Other AMR genes	Genome accession No.	KPC-2 Plasmid GenBank sequence
#, the sizes of complete plasmid sequences indicated by (*), otherwise presenting the IncN plasmid consusensus sequence from mapping at a of cutoff 0.9/0.9 coverage and identity.

## Sheet: Table S2
Supplementary Table S2: Molecular characteristics of a novel Non-Tn4401-Element (NTEKPC-Y) associated KPC-2-producing Enterobacterales isolates from a nosocomial outbreak (n=36 of 37) and the surveillance program (n=88 of 98)
Outbreak /Not Outbreak	Species	ST	No. of Isolates	Codes of hospitals	KPC-2 carrying plasmid
					KPC-2 genetic element	Inc type	Antimacrobial resistence genes
							β-lactam	Aminoglycoside	others
Outbreak 2013-2014	C. amalonaticus	new6	1	3	NTEKPC-y	IncN[pMLST-15]	blaKPC-2, blaTEM-1B, blaOXA-1	strA, strB, aac(6´)Ib-cr, aac(3)-IId	qnrB2, mph(A), catB3, aar-3, sul1 (2x), dfrA19, qacE∆-1
	C. freundii	22	1	13	NTEKPC-y	IncN[pMLST-15]	blaKPC-2, blaTEM-1B, blaOXA-1	strA, strB, aac(6´)Ib-cr, aac(3)-IId	qnrB2, mph(A), catB3, aar-3, sul1 (2x), dfrA19, qacE∆-1
	C. freundii	278	1	3	NTEKPC-y	IncN[pMLST-15]	blaKPC-2, blaTEM-1B	strA, strB, aac(3)-IId
	C. freundii	98	1	3	NTEKPC-y	IncN[pMLST-15]	blaKPC-2, blaTEM-1B, blaOXA-1	strA, strB, aac(6´)Ib-cr, aac(3)-IId	qnrB2, mph(A), catB3, aar-3, sul1 (2x), dfrA19, qacE∆-1
	C. freundii	626	1	3	NTEKPC-y	IncN[pMLST-15]	blaKPC-2, blaTEM-1B, blaOXA-1	strA, strB, aac(6´)Ib-cr, aac(3)-IId	qnrB2, mph(A), catB3, aar-3, sul1 (2x), dfrA19, qacE∆-1
	C. freundii	488	2	3	NTEKPC-y	IncN[pMLST-15]	blaKPC-2, blaTEM-1B, blaOXA-1	strA, strB, aac(6´)Ib-cr, aac(3)-IId	qnrB2, mph(A), catB3, aar-3, sul1 (2x), dfrA19, qacE∆-1
	C. koseri	new1	2	3	NTEKPC-y	IncN[pMLST-15]	blaKPC-2, blaTEM-1B, blaOXA-1	strA, strB, aac(6´)Ib-cr, aac(3)-IId	qnrB2, mph(A), catB3, aar-3, sul1 (2x), dfrA19, qacE∆-1
	C. portucalensis	252	8	13; 3	NTEKPC-y	IncN[pMLST-15]	blaKPC-2, blaTEM-1B, blaOXA-1	strA, strB, aac(6´)Ib-cr, aac(3)-IId	qnrB2, mph(A), catB3, aar-3, sul1 (2x), dfrA19, qacE∆-1
	E. coli	2015	3	3	NTEKPC-y	IncN[pMLST-15]	blaKPC-2, blaTEM-1B, blaOXA-1	strA, strB, aac(6´)Ib-cr, aac(3)-IId	qnrB2, mph(A), catB3, aar-3, sul1 (2x), dfrA19, qacE∆-1
	E. coli	38	1	3	NTEKPC-y	IncN[pMLST-15]	blaKPC-2, blaTEM-1B, blaOXA-1	strA, strB, aac(6´)Ib-cr, aac(3)-IId	qnrB2, mph(A), catB3, aar-3, sul1 (2x), dfrA19, qacE∆-1
	E. coli	69	1	3	NTEKPC-y	IncN[pMLST-15]	blaKPC-2, blaTEM-1B	strA, strB, aac(3)-IId	mph(A)
	E. coli	127	1	13	NTEKPC-y	IncN[pMLST-15]	blaKPC-2, blaTEM-1B	aac(3)-IId
	E. coli	1429	1	3	NTEKPC-y	IncN[pMLST-15]	blaKPC-2, blaTEM-1B, blaOXA-1	strA, strB, aac(6´)Ib-cr, aac(3)-IId	qnrB2, mph(A), catB3, aar-3, sul1 (2x), dfrA19, qacE∆-1
	E. hormachei	NA	1	3	NTEKPC-y	IncN[pMLST-15]	blaKPC-2, blaTEM-1B, blaOXA-1	strA, strB, aac(6´)Ib-cr, aac(3)-IId	qnrB2, mph(A), catB3, aar-3, sul1 (2x), dfrA19, qacE∆-1
	K. aerogenes	116	2	3	NTEKPC-y	IncN[pMLST-15]	blaKPC-2, blaTEM-1B	strA, strB, aac(3)-IId
	K. aerogenes	210	1	3	NTEKPC-y	IncN[pMLST-15]	blaKPC-2, blaTEM-1B, blaOXA-1	strA, strB, aac(6´)Ib-cr, aac(3)-IId	qnrB2, mph(A), catB3, aar-3, sul1, dfrA19, qacE∆-1
	K. michiganensis	new1	6	3	NTEKPC-y	IncN[pMLST-15]	blaKPC-2, blaTEM-1B, blaOXA-1	strA, strB, aac(6´)Ib-cr, aac(3)-IId	qnrB2, mph(A), catB3, aar-3, sul1 (2x), dfrA19, qacE∆-1
	K. pneumoniae	896	1	3	NTEKPC-y	IncN[pMLST-15]	blaKPC-2, blaTEM-1B, blaOXA-1	strA, strB, aac(6´)Ib-cr, aac(3)-IId	qnrB2, mph(A), catB3, aar-3, sul1 (2x), dfrA19, qacE∆-1
	K. pneumoniae	2599	1	3	NTEKPC-y	IncN[pMLST-15]	blaKPC-2, blaTEM-1B, blaOXA-1	strA, strB, aac(6´)Ib-cr, aac(3)-IId	qnrB2, mph(A), catB3, aar-3, sul1 (2x), dfrA19, qacE∆-1
Outside the outbreak	C. braakii	new5	1	Rivulet	NTEKPC-y	IncN[pMLST-15]	blaKPC-2, blaTEM-1B, blaOXA-1	strA, strB, aac(6´)Ib-cr, aac(3)-IId	qnrB2, mph(A), catB3, aar-3, sul1 (2x), dfrA19, qacE∆-1
	C. freundii	19	1	19	NTEKPC-y	IncN[pMLST-15]	blaKPC-2, blaTEM-1B, blaOXA-1	strA, strB, aac(6´)Ib-cr, aac(3)-IId	qnrB2, mph(A), catB3, aar-3, sul1 (2x), dfrA19, qacE∆-1
	C. freundii	22	4	2	NTEKPC-y	IncN[pMLST-15]	blaKPC-2, blaTEM-1B, blaOXA-1	strA, strB, aac(6´)Ib-cr, aac(3)-IId	qnrB2, mph(A), catB3, aar-3, sul1 (2x), dfrA19, qacE∆-1
	C. freundii	98	3	2; 11	NTEKPC-y	IncN[pMLST-15]	blaKPC-2, blaTEM-1B, blaOXA-1	strA, strB, aac(6´)Ib-cr, aac(3)-IId	qnrB2, mph(A), catB3, aar-3, sul1 (2x), dfrA19, qacE∆-1
	C. freundii	107	1	2	NTEKPC-y	IncN[pMLST-15]	blaKPC-2, blaTEM-1B, blaOXA-1	aac(6´)Ib-cr, aac(3)-IId	qnrB2, mph(A), catB3, aar-3, sul1 (2x), dfrA19, qacE∆-1
	C. freundii	111	2	27; Rivulet	NTEKPC-y	IncN[pMLST-15]	blaKPC-2, blaTEM-1B, blaOXA-1	strA, strB, aac(6´)Ib-cr, aac(3)-IId	qnrB2, mph(A), catB3, aar-3, sul1 (2x), dfrA19, qacE∆-1
	C. freundii	114	1	2	NTEKPC-y	IncN[pMLST-15]	blaKPC-2, blaTEM-1B	aac(3)-IId	mph(A)
	C. freundii	116	1	16	NTEKPC-y	IncN[pMLST-15]	blaKPC-2, blaTEM-1B, blaOXA-1	strA, strB, aac(6´)Ib-cr, aac(3)-IId	qnrB2, mph(A), catB3, aar-3, sul1 (2x), dfrA19, qacE∆-1
	C. freundii	256	1	13	NTEKPC-y	IncN[pMLST-15]	blaKPC-2, blaTEM-1B, blaOXA-1	strA, strB, aac(6´)Ib-cr, aac(3)-IId	qnrB2, mph(A), catB3, aar-3, sul1 (2x), dfrA19, qacE∆-1
	C. freundii	327	1	23	NTEKPC-y	IncN[pMLST-15]	blaKPC-2, blaTEM-1B, blaOXA-1	aac(6´)Ib-cr, aac(3)-IId	qnrB2, mph(A), catB3, aar-3, sul1 (2x), dfrA19, qacE∆-1
	C. koseri	new2	1	25	NTEKPC-y	IncN[pMLST-15]	blaKPC-2, blaTEM-1B, blaOXA-1	strA, strB, aac(6´)Ib-cr, aac(3)-IId	qnrB2, mph(A), catB3, aar-3, sul1 (2x), dfrA19, qacE∆-1
	C. koseri	new3	1	2	NTEKPC-y	IncN[pMLST-15]	blaKPC-2, blaTEM-1B, blaOXA-1	strA, strB, aac(6´)Ib-cr, aac(3)-IId	qnrB2, mph(A), catB3, aar-3, sul1 (2x), dfrA19, qacE∆-1
	C. portucalensis	new4	1	11	NTEKPC-y	IncN[pMLST-15]	blaKPC-2, blaTEM-1B, blaOXA-1	strA, strB, aac(6´)Ib-cr, aac(3)-IId	qnrB2, mph(A), catB3, aar-3, sul1 (2x), dfrA19, qacE∆-1
	E. xiangfangensis	90	1	28	NTEKPC-y	IncN[pMLST-15]	blaKPC-2, blaTEM-1B, blaOXA-1	strA, strB, aac(6´)Ib-cr, aac(3)-IId	qnrB2, mph(A), catB3, aar-3, sul1 (2x), dfrA19, qacE∆-1
	E. xiangfangensis	286	1	11	NTEKPC-y	IncN[pMLST-15]	blaKPC-2, blaTEM-1B, blaOXA-1	strA, strB, aac(6´)Ib-cr, aac(3)-IId	qnrB2, mph(A), catB3, aar-3, sul1 (2x), dfrA19, qacE∆-1
	E. xiangfangensis	93	1	20	NTEKPC-y	IncN[pMLST-15]	blaKPC-2, blaTEM-1B, blaOXA-1	strA, strB, aac(6´)Ib-cr, aac(3)-IId	catB3, aar-3, sul1 (2x), dfrA19, qacE∆-1
	E. xiangfangensis	88	1	11	NTEKPC-y	IncN[pMLST-15]	blaKPC-2, blaTEM-1B, blaOXA-1	strA, strB, aac(6´)Ib-cr, aac(3)-IId	qnrB2, mph(A), catB3, aar-3, sul1 (2x), dfrA19, qacE∆-1
	E. xiangfangensis	90	1	12	NTEKPC-y	IncN[pMLST-15]	blaKPC-2, blaTEM-1B, blaOXA-1	strA, strB, aac(6´)Ib-cr, aac(3)-IId	qnrB2, mph(A), catB3, aar-3, sul1 (2x), dfrA19, qacE∆-1
	E. xiangfangensis	190	1	22	NTEKPC-y	IncN[pMLST-15]	blaKPC-2, blaTEM-1B	strA, strB, aac(3)-IId
	E. xiangfangensis	New1	3	2; 23	NTEKPC-y	IncN[pMLST-15]	blaKPC-2, blaTEM-1B, blaOXA-1	strA, strB, aac(6´)Ib-cr, aac(3)-IId	qnrB2, mph(A), catB3, aar-3, sul1 (2x), dfrA19, qacE∆-1
	E. coli	38	1	8	NTEKPC-y	IncN[pMLST-15]	blaKPC-2, blaTEM-1B, blaOXA-1	strA, strB, aac(6´)Ib-cr, aac(3)-IId	qnrB2, mph(A), catB3, aar-3, sul1 (2x), dfrA19, qacE∆-1
	E. coli	58	2	2; 26	NTEKPC-y	IncN[pMLST-15]	blaKPC-2, blaTEM-1B, blaOXA-1	strA, strB, aac(6´)Ib-cr, aac(3)-IId	qnrB2, mph(A), catB3, aar-3, sul1 (2x), dfrA19, qacE∆-1
	E. coli	58	1	22	NTEKPC-y	IncN[pMLST-15] / IncQ1	blaKPC-2, blaTEM-1B	strA, strB, aac(3)-IId	sul2
	E. coli	69	5	2; 12; 24	NTEKPC-y	IncN[pMLST-15]	blaKPC-2, blaTEM-1B, blaOXA-1	strA, strB, aac(6´)Ib-cr, aac(3)-IId	qnrB2, mph(A), catB3, aar-3, sul1 (2x), dfrA19, qacE∆-1
	E. coli	69	1	2	NTEKPC-y	IncN[pMLST-15]::IncF[F36+31:A4:B10]	blaKPC-2, blaTEM-1B, blaOXA-1	strA, strB, aac(6´)Ib-cr, aac(3)-IId	qnrB2, mph(A), catB3, aar-3, sul1 (2x), dfrA19, qacE∆-1
	E. coli	88	1	27	NTEKPC-y	IncN[pMLST-15]	blaKPC-2, blaTEM-1B, blaOXA-1	strA, strB, aac(6´)Ib-cr, aac(3)-IId	qnrB2, mph(A), catB3, aar-3, sul1 (2x), dfrA19, qacE∆-1
	E. coli	131	4	2; 12; 13; 23	NTEKPC-y	IncN[pMLST-15]	blaKPC-2, blaTEM-1B, blaOXA-1	strA, strB, aac(6´)Ib-cr, aac(3)-IId	qnrB2, mph(A), catB3, aar-3, sul1 (2x), dfrA19, qacE∆-1
	E. coli	155	1	2	NTEKPC-y	IncN[pMLST-15]	blaKPC-2, blaTEM-1B, blaOXA-1	strA, strB, aac(6´)Ib-cr, aac(3)-IId	qnrB2, mph(A), catB3, aar-3, sul1 (2x), dfrA19, qacE∆-1
	E. coli	216	1	13	NTEKPC-y	IncN[pMLST-15]	blaKPC-2, blaTEM-1B, blaOXA-1	strA, strB, aac(6´)Ib-cr, aac(3)-IId	catB3, aar-3, sul1 (2x), dfrA19, qacE∆-1
	E. coli	345	1	30	NTEKPC-y	IncN[pMLST-15]∆	blaKPC-2, blaTEM-1B	aac(3)-IId
	E. coli	362	1	7	NTEKPC-y	IncN[pMLST-15]	blaKPC-2, blaTEM-1B, blaOXA-1	strA, strB, aac(6´)Ib-cr, aac(3)-IId	qnrB2, mph(A), catB3, aar-3, sul1 (2x), dfrA19, qacE∆-1
	E. coli	457	1	21	NTEKPC-y	IncN[pMLST-15]	blaKPC-2, blaTEM-1B, blaOXA-1	strA, strB, aac(6´)Ib-cr, aac(3)-IId	qnrB2, mph(A), catB3, aar-3, sul1 (2x), dfrA19, qacE∆-1
	E. coli	602	1	23	NTEKPC-y	IncN[pMLST-15]	blaKPC-2, blaTEM-1B, blaOXA-1	strA, strB, aac(6´)Ib-cr, aac(3)-IId	qnrB2, mph(A), catB3, aar-3, sul1 (2x), dfrA19, qacE∆-1
	E. coli	685	1	2	NTEKPC-y	IncN[pMLST-15]	blaKPC-2, blaTEM-1B, blaOXA-1	strA, strB, aac(6´)Ib-cr, aac(3)-IId	catB3, aar-3, sul1 (2x), dfrA19, qacE∆-1
	E. coli	4213	1	2	NTEKPC-y	IncN[pMLST-15]	blaKPC-2, blaTEM-1B, blaOXA-1	strA, strB, aac(6´)Ib-cr, aac(3)-IId	qnrB2, mph(A), catB3, aar-3, sul1 (2x), dfrA19, qacE∆-1
	K. aerogenes	new1	1	2	ND	IncFIA(HI1) [Y2*:A~22:B-]	blaKPC-2, blaTEM-1B	strA, strB, aac(3)-IId
	K. aerogenes	new1	1	19	ND	ND	ND	ND	ND
	K. michiganensis	29	2	4; 10	NTEKPC-y	IncN[pMLST-15]	blaKPC-2, blaTEM-1B, blaOXA-1	strA, strB, aac(6´)Ib-cr, aac(3)-IId	qnrB2, mph(A), catB3, aar-3, sul1 (2x), dfrA19, qacE∆-1
	K. michiganensis	New2	1	Rivulet	NTEKPC-y	IncN[pMLST-15]	blaKPC-2, blaTEM-1B, blaOXA-1	strA, strB, aac(6´)Ib-cr, aac(3)-IId	qnrB2, mph(A), catB3, aar-3, sul1 (2x), dfrA19, qacE∆-1
	k. pneumoniae	14	2	2	NTEKPC-y	IncN[pMLST-15]	blaKPC-2, blaTEM-1B, blaOXA-1	strA, strB, aac(6´)Ib-cr, aac(3)-IId	qnrB2, mph(A), catB3, aar-3, sul1 (2x), dfrA19, qacE∆-1
	k. pneumoniae	20	1	2	NTEKPC-y	IncN[pMLST-15]	blaKPC-2, blaTEM-1B, blaOXA-1	strA, strB, aac(6´)Ib-cr, aac(3)-IId	qnrB2, mph(A), catB3, aar-3, sul1 (2x), dfrA19, qacE∆-1
	K. pneumoniae	26	1	9	NTEKPC-y	IncN[pMLST-15]	blaKPC-2, blaTEM-1B, blaOXA-1	strA, strB, aac(6´)Ib-cr, aac(3)-IId	qnrB2, mph(A), catB3, aar-3, sul1 (2x), dfrA19, qacE∆-1
	K. pneumoniae	39	3	2; 12; 29	Tn4401a	IncF [F2:A-:B-]	ND	ND	ND
	K. pneumoniae	45	2	15; 22	NTEKPC-y	IncN[pMLST-15]	blaKPC-2, blaTEM-1B, blaOXA-1	strA, strB, aac(6´)Ib-cr, aac(3)-IId	qnrB2, mph(A), catB3, aar-3, sul1 (2x), dfrA19, qacE∆-1
	K. pneumoniae	111	1	28	NTEKPC-y	IncN[pMLST-15]	blaKPC-2, blaTEM-1B	strA, strB, aac(3)-IId	qnrB2, mph(A), catB3, aar-3, sul1 (2x), dfrA19, qacE∆-1
	K. pneumoniae	193	1	6	NTEKPC-y	IncN[pMLST-15]	blaKPC-2, blaTEM-1B, blaOXA-1	strA, strB, aac(6´)Ib-cr, aac(3)-IId	qnrB2, mph(A), catB3, aar-3, sul1 (2x), dfrA19, qacE∆-1
	K. pneumoniae	221	1	22	NTEKPC-y	IncN[pMLST-15]	blaKPC-2, blaTEM-1B	strA, strB, aac(3)-IId	qnrB2, mph(A), catB3, aar-3, sul1 (2x), dfrA19, qacE∆-1
	K. pneumoniae	258	3	11, 12; 13	Tn4401a	IncF[K2:A-:B-]	ND	ND	ND
	K. pneumoniae	258	1	13	NTEKPC-y	IncN[pMLST-15]	blaKPC-2, blaTEM-1B	strA, strB, aac(3)-IId	mph(A), sul1, dfrA19, qacE∆-1
	K. pneumoniae	277	1	2	NTEKPC-y	IncN [pMLST-15]::IncFII[K9:A-:B-]	blaKPC-2, blaTEM-1B	aac(6´)Ib-cr, aac(3)-IId	mph(A), catB3, aar-3, sul1 (2x), qacE∆-1
	K. pneumoniae	380	3	14	NTEKPC-y	IncN[pMLST-15]	blaKPC-2, blaTEM-1B, blaOXA-1	strA, strB, aac(6´)Ib-cr, aac(3)-IId	catB3, aar-3, sul1 (2x), dfrA19, qacE∆-1
	K. pneumoniae	404	1	13	NTEKPC-y	IncN[pMLST-15]∆	blaKPC-2, blaTEM-1B	aac(3)-IId
	K. pneumoniae	595	1	12	NTEKPC-y	IncN[pMLST-15]	blaKPC-2, blaTEM-1B, blaOXA-1	strA, strB, aac(6´)Ib-cr, aac(3)-IId	qnrB2, mph(A), catB3, aar-3, sul1 (2x), dfrA19, qacE∆-1
	K. pneumoniae	1411	1	2	NTEKPC-y	IncN[pMLST-15]	blaKPC-2, blaTEM-1B, blaOXA-1	strA, strB, aac(6´)Ib-cr, aac(3)-IId	qnrB2, mph(A), catB3, aar-3, sul1 (2x), dfrA19, qacE∆-1
	K. pneumoniae	3073	1	24	NTEKPC-y	IncN[pMLST-15]	blaKPC-2, blaTEM-1B	strA, strB, aac(3)-IId
	K. pneumoniae	3345	5	21; 23; 25; 26	NTEKPC-y	IncN[pMLST-15]	blaKPC-2, blaTEM-1B, blaOXA-1	strA, strB, aac(6´)Ib-cr, aac(3)-IId	qnrB2, mph(A), catB3, aar-3, sul1 (2x), dfrA19, qacE∆-1
	K. pneumoniae	3566	1	2	NTEKPC-y	IncN[pMLST-15]	blaKPC-2, blaTEM-1B	strA, strB, aac(3)-IId	sul1, dfrA19, qacE∆-1
	K. pneumoniae	4239	1	5	NTEKPC-y	IncN[pMLST-15]	blaKPC-2, blaTEM-1B, blaOXA-1	strA, strB, aac(6´)Ib-cr, aac(3)-IId	qnrB2, mph(A), catB3, aar-3, sul1 (2x), dfrA19, qacE∆-1
	K. variicola	2078	1	2	NTEKPC-y	IncN[pMLST-15]::IncFII(K2:A-:B-]::IncR	blaKPC-2, blaTEM-1B, blaOXA-1	strA, strB, aac(6´)Ib-cr, aac(3)-IId	qnrB2, mph(A), catB3, aar-3, sul1 (2x), dfrA19, qacE∆-1
	K. variicola	357	1	2	NTEKPC-y	IncN[pMLST-15]	blaKPC-2, blaTEM-1B	strA, strB, aac(3)-IId
	K. variicola	4199	1	2	NTEKPC-y	IncN[pMLST-15]	blaKPC-2, blaTEM-1B, blaOXA-1	strA, strB, aac(6´)Ib-cr, aac(3)-IId	qnrB2, mph(A), catB3, aar-3, sul1 (2x), dfrA19, qacE∆-1
	R. ornithinolytica	NA	2	2; Rivulet	NTEKPC-y	IncN[pMLST-15]	blaKPC-2, blaTEM-1B, blaOXA-1	strA, strB, aac(6´)Ib-cr, aac(3)-IId	qnrB2, mph(A), catB3, aar-3, sul1 (2x), dfrA19, qacE∆-1
	R. planticola	NA	3	11; 17	NTEKPC-y	IncN[pMLST-15]	blaKPC-2, blaTEM-1B, blaOXA-1	strA, strB, aac(6´)Ib-cr, aac(3)-IId	qnrB2, mph(A), catB3, aar-3, sul1 (2x), dfrA19, qacE∆-1
	S. fonticola	NA	1	Rivulet	NTEKPC-y	IncN[pMLST-15]	blaKPC-2, blaTEM-1B, blaOXA-1	strA, strB, aac(6´)Ib-cr, aac(3)-IId	qnrB2, mph(A), catB3, aar-3, sul1 (2x), dfrA19, qacE∆-1
			132

## Sheet: Table S3
Supplementary Table S3: Molecular characteristics of the KPC-2- producing Enterobacter isolates with Tn4401 and other NTE elements
Isolates	Species	ST	Codes of hospitals	KPC-2 genetic element	Plasmid Inc type	AMR genes
NRZ-11394	K. pneumoniae	37	3	Tn4401a	IncFIB(pQil)::IncF[K2:A-:B-] (240671 bp); IncFIB	blaKPC-2 (2x), blaTEM-1A, blaOXA-9; blaSHV-11, oqxA, oqxB
Survcare164	K. pneumoniae	39	2	Tn4401a	IncF [F2:A-:B-], ColRNAI, I1[ST-36]	blaKPC-2, blaCTX-M-1, blaSHV-11, blaTEM-84, oqxA, oqxB, fosA, mph(A), erm(B)
Survcare368	K. pneumoniae	39	12	Tn4401a	IncF [F2:A-:B-], ColRNAI	blaKPC-2, blaSHV-11 ,aac(6')-Ib, aac(3)-IId, aac(6')Ib-cr, fosA, oqxA, oqxB
Survcare449	K. pneumoniae	39	29	Tn4401a	IncF [F2:A-:B-], ColRNAI	blaKPC-2, blaTEM-1b, blaSHV-11, aac(6')-Ib, aph(3')-Ia, aadA1, aac(3)-Iid, aadA2, aac(6')Ib-cr, oqxA, oqxB, fosA, cmlA1, sul2, sul3, tet(M), dfrA12
ur17-2073	K. pneumoniae	258	11	Tn4401a	IncF[K2:A-:B-], X3, ColRNAI	blaKPC-2, blaSHV-11, blaSHV-155, aph(3')-Ia, aadA2, aac(6')-Ib, aac(6')Ib-cr, fosA, mph(A), oqxA, oqxB, sul1, dfrA12
Survcare047	K. pneumoniae	258	13	Tn4401a	IncF[K2:A-:B-], ColRNAI	blaKPC-2, blaSHV-11, mphA, sul1, aac(6')-Ib, aadA2, dfrA12, oqxA, oqxB, aph(3')-Ia, fosA5.
Survcare053-2	K. pneumoniae	258	12	Tn4401a	IncF[K2:A-:B-], ColRNAI	blaKPC-2, blaSHV-11, aac(6´)-Ib, aph(3´)-Ia, aadA2, mph(A), oqxA, oqxB, aac(6´)Ib-cr, dfrA12,fosA, sul1
NRZ-36387	K. aerogenes	new1	2	other NTE	IncFIA(HI1) [Y2*:A~22:B-] (165,682 bp)	blaKPC-2, blaTEM-1B, strA, strB, aac(3)-IId
Survcare193	K. aerogenes	new1	19	other NTE	F [F1*:A22*:B23*]	blaKPC-2, blaTEM-1B, strA, strB, aac(3)-IId
Survcare165	C. freundii	44	18	Tn4401a	N[ST-5], FIB(K)	blaKPC-2, blaVIM-1, blaCMY-48, aph(3')-Ia, aph(4)-Ia, aadA16, aac(3)-IVa, aadA1, aac(6')Ib-cr, QnrB6, ARR-3, sul1, dfrA27, aacA4
sc17-6987	C. freundii	22	11	other NTE	N3, R, TrfA	blaKPC-2, blaVIM-4, blaCMY-48, aadA24, aph(3')-VIa, mph(A), catA2, sul1, sul2, dfrA1
ND, Not determined.
The isolates in bold (NRZ-11394 and NRZ-36387) were re-sequenced using long-read sequencing and their genomes are closed. The bold plasmid Inc-types indicate the KPC-2-baerning plasmids and bold AMR genes indicate antimicrobial resistance genes present in these plasmids together with blaKPC-2 gene.

## Sheet: Table S4
Supplementary Table S4: Distribution of the plasmids with ARG-Profile A (n=89) in 60 KPC2-CPE positive patients and associated in different outbreaks
Hospital-ID	year	No. Isolates from human	No. Environmental Isolate	No. Patients involved	No. Species	outbreak-occurrence	No. of outbreak-associated Patients/Isolates/Species
H_1	2013	1		1	1	1	18 / 31 / 10
H_3	2014	1		1	1
H_2	2014	18	11	18	10
H_2	2016	5		3	4	1	3 / 5 / 4
	2017	5		3	3	0
	2018	7		5	4	1	3 / 5 / 4
	2019	3		3	3	1	2 / 2 / 2
H_11	2015	1		1	1	0
	2018	3		3	3	1	2 / 2 / 2
H_12	2016	1		1	1	0
	2018-2019	3		3	3	1	3 / 3 / 3
H_13	2016	2		1	2	0
H_17	2018	2		2	2	1	2 / 2 / 1
H_21	2018	1		1	1	0
	2019	1		1	1	0
H_23	2019	5		3	2	1	3 / 3 / 2
H_26	2019	2		1	2	0
H_27	2019	2		1	2	0
Oher 7 hospitals outside Hesse	2014	6	1	6	3	0
Other 6 hospitals within Hesse	2018-2019	6		6	4	0
Rivulet water	2017		5
24 Hospitals		72	17	60

## Sheet: Table S5
Supplementary Table S5: PCR-Primers used for stepwise detection of the IncN[pMLST15] plasmid
Pair	Primer name	Oligonucleotide sequence (5´-3´)	position in the IncN KPC2 plasmid	Region amplified	Amplificate size (bp)	Reference
1	TEM_KPC_F	AGGCAACTATGGATGAACGA	(57832, 57851)	blaTEM - blaKPC	366	this study
	TEM-KPC_R	AGAGACAAGACAGCAGAACTAGAC	(58174, 58197)
2	pIncN_U1F	AACTATTGCGGACCTGGA	(60788, 60805)	delta-nuc - traG	451	this study
	pIncN_U1R	CCGTATTGGGCTGCTTATC	(61220, 61238)
3	pIncN_U2F	CGGACGTTATAGGAAGCAATCT	(1817, 1838)	secA - region	480	This study
	pIncN_U2R	GAGCCGCAAAATACAGAAGGAAGA	(2273, 2296)
4	AM07	GATGCTGGATCGGCTGCTGCACCA	Not specific for IncN ST15 plasmid	istB - blaKPC	757 (variable)	Mathers AJ et al., mBio 2011, 2:e00204-11
	AM08	GCTGCTGGCTGCGAGCCAGCACA	(58391, 58413)

## Sheet: Table S6
Supplementary Table S6: IncN[pMLST15] and other related plasmids carry the replicase allele repN_7 with an insertion hot spot between their fipA and nuc (truncated) genes
Plasmid	Accession number	Size	IncN ST	Allel type of repN, - korA - traJ	Element-name	Antibiotic resistance genes present in the region between fipA and nuc (delta)	Resistance genes outside this region	Hit for PCR-pair 1	Hit for PCR pair-2	Isolate	Country	collection_date	Source
pKPC_FCF13/05	CP004366.2	53081	15	[7-3-6]	Tn4401	blaKPC-2	none	-	+	K. pneumoniae FCF1305	Brazil	2005	Homo sapiens
pKPC_FCF/3SP	CP004367.2	54605	15	[7-3-6]	Tn4401	blaKPC-2	none	-	+	K. pneumoniae FCF3SP	Brazil	2009	Homo sapiens
plasmid pIncN	CP018887.1	123208	15 +FIB(pQil)	[7-3-6]	Tn4401	blaKPC-2	yes	-	+	K. pneumoniae strain BR21	Brazil	2009	Homo sapiens
pEC517_KPC	CP018963.1	54644	15	[7-3-6]	Tn4401	blaKPC-2	none	-	+	E. coli strain Ecol_517	Brazil	2011	Homo sapiens
pKp145/11a	KX154765.1	50800	15	[7-3-6]	Tn4401	blaKPC-2	none	-	+	K. pneumoniae strain Kp145/11	Brazil	2011	Homo sapiens
pKp314/11a	KX276209.1	54609	15	[7-3-6]	Tn4401	blaKPC-2	none	-	+	K. pneumoniae strain Kp314/11	Brazil	2011	Homo sapiens
pKP148	KX062091.1	52536	15	[7-3-6]	Tn4401	blaKPC-2	none	-	+	K. pneumoniae strain KP148	Brazil	2011	urban river
pKp196	KX397572.1	55902	15	[7-3-6]	Tn4401	blaKPC-2	none	-	+	K. pneumoniae strain Kp196	Brazil	2011	urban river
pEC386IL, partial	KF182187.1	39324	15	[7-3-6]	Tn4401	blaKPC-2	NA	-	+	E.coli plasmid pEC386IL	Israel	<2013	Homo sapiens
pKP53IL	KF017315 ..329	~ 77 kb	15 +FII-2	[7-3-6]	Tn4401	blaKPC-2	none	-	+	pKP53IL	Israel	<2013	Homo sapiens
pkp469IL	KF181264.1	~ 99 kb	15 +FII-2	[7-3-6]	Tn4401	blaKPC-2	none	-	+	K. pneumoniae plasmid 469IL	Israel	<2013	Homo sapiens
pCF8698_KPC2	LN610760.1	54083	15	[7-3-6]	NTE_KPC2_Y	blaKPC-2, blaTEM-1B and more	none	+	+	Citrobacter freundii CF8698	Germany	2013	Homo sapiens
p14408_2	LT599827.1	88196	15	[7-3-6]	NTE_KPC2_Y	blaKPC-2, blaTEM-1B and more	none	+	+	E. coli NRZ14408	Germany	2014	Homo sapiens
pJF-WMKPCN1	KX881941.1	49591	15	[7-3-6]	NTE_KPC2_X	blaKPC-2, blaTEM-1B	none	+	+	K. pneumoniae strain H154180724	UK	2015	Homo sapiens
plasmid IncN_typeB	KY271414.1	52848	15	[7-3-6]	NTE_KPC2_X	blaKPC-2, blaTEM-1B	none	+	+	K .pneumoniae strain H151440672	UK	2015	Homo sapiens
plasmid IncN_typeC	KY271415.1	55680	15	[7-3-6]	NTE_KPC2_X	blaKPC-2, blaTEM-1B	yes	+	+	K. pneumoniae strain H151400611	UK	2015	Homo sapiens
plasmid unnamed2	NZ_CP035387.1	63369	15	[7-3-6]	NTE_KPC2_X	blaKPC-2, blaTEM-1B	ND	ND	ND	Enterobacter hormaechei strain S11_16	United Kingdom	2016	Homo sapiens
pECSIC9	NZ_MG886286.1	52776	15	[7-3-6]	Tn4401	blaKPC-2	yes	ND	ND	Escherichia coli ST648-D	Brazil	2020	Dog, Urine
pIBACIncN	NZ_MH536949.1	49804	15	[7-3-6]	Tn4401	blaKPC-2	none	ND	ND	Citrobacter freundii, strain AA535	Italy	2016	Homo sapiens
p48846_KPC	NZ_CP070538.1	80085	15	[7-3-6]	NTE_KPC2_Y	blaKPC-2, blaTEM-1B and more	none	ND	ND	Citrobacter freundii, CF48846	Czech Republic: Ostrov	2019	Homo sapiens
p50935_KPC	NZ_CP070554.1	63379	15	[7-3-6]	NTE_KPC2_Y	blaKPC-2, blaTEM-1B and more	none	ND	ND	Citrobacter freundii, CF50935	Czech Republic: Koln	2019	Homo sapiens
p48293_IncN	NZ_CP070531.1	73624	15	[7-3-6]	NTE_KPC2_Y	blaKPC-2, blaTEM-1B and more	none	ND	ND	Enterobacter hormaechei, EC48293	Czech Republic: Praha	2019	Homo sapiens
unnamed3	NZ_CP077413.1	78021	15	[7-3-6]	NTE_KPC2_Y	blaKPC-2, blaTEM-1B and more	none	ND	ND	Enterobacter asburiae, FDAARGOS 1432	Germany: Braunschweig	2017	hospital, siphon
pWI1-KPC3	LT838197.1	54518	15	[7-3-6]	Tn4401	blaKPC-3	none	-	+	E.coli isolate WI1	France	NA	Homo sapiens
pYps.R2	LT221038.1	76709	16	[7-3-4]	ND	strA, strB	yes	-	+	Yersinia pseudotuberculosis strain Yps.R2	France	NA	NA
pEC656_KPC	CP018977.1	58431	Unknown	[7-2-6]	ND	blaKPC-2	yes	-	+	E. coli strain Ecol_656	USA	2012	Homo sapiens
p721005-KPC	MG764550.1	164198	unknown +IncR	[7-0-0]	ND	blaKPC-2, blaTEM-1C, sul1, catA2, dfrA25	none	-	+	K. pneumoniae strain 721005	China	NA	NA

## Sheet: Figure S1
Fig. S1: Diversity of blaKPC-2 positive plasmids and conjugation studies. A) PFGE of KP-CRE isolates from the outbreak 2014 showing isolates harboring plasmids of different sizes. LM: Bacteriophage lambda marker, LR: Low range marker. B) Transfer of blaKPC-2-positive plasmids by conjugation and visualized by S1-PFGE method. E. coli J53 as recipient with the donor strains Citrobacter freundii CF08…
